# Supplementary material for: The barriers and facilitators to managing diabetes with insulin in adults with intellectual disabilities: A systemised review of the literature
Source: J Appl Res Intellect Disabil. 2022 Aug 18;35(6):1253–66. doi: 10.1111/jar.13027 (PMC9805117; doi:10.1111/jar.13027)
Supplement: Supplementary file 1 — Appendix S1: Supporting information. [file JAR-35-1253-s001.zip]

Archive with 3 entries (3 files):
- JAR_13027_Appx1 Extraction Template &amp;amp; CASP-SuppInfo.docx
- JAR_13027_Appx2 Tables 3 4 &amp;amp; 5 Themes-SuppInfo.docx
- JAR_13027_Appx3 Tables 67 &amp;amp; 8 Results-SuppInfo.docx
